# Supplementary material for: RNA m6A demethylase FTO-mediated epigenetic up-regulation of LINC00022 promotes tumorigenesis in esophageal squamous cell carcinoma
Source: J Exp Clin Cancer Res. 2021 Sep 20;40:294. doi: 10.1186/s13046-021-02096-1 (PMC8451109; doi:10.1186/s13046-021-02096-1)
Supplement: Supplementary file 2 — Additional file 2: Suppl. Fig. 2 Pan-cancer analysis based on GEPIA database reveals the expression landscape of LINC00022 in human cancers. The comprehensive cancer database GEPIA was employed to investigate the expression landscape of LINC00022 in 28 types of cancer. (A) LINC00022 was significantly increased in cervical squamous carcinoma (CESC, 13 N vs. 306 T), lymphoid neoplasm diffused large B-cell lymphoma (DLBC, 337 N vs. 47 T), glioblastoma (GBM, 207 N vs. 163 T), skin cutaneous melanoma (SKCM, 558 N vs. 461 T), stomach adenocarcinoma (STAD, 211 N vs. 408 T) and thymoma (THYM, 339 N vs. 118 T), while decreased in testicular germ cell tumor (TGCT, 165 N vs. 137 T). (B-D) LINC00022 expression showed no significant differences between tumor samples and normal samples in adrenocortical carcinoma (ACC, 128 N vs. 77 T), bladder urothelial carcinoma (BLCA, 28 N vs. 404 T), breast cancer (BRCA, 291 N vs. 1085 T), cholangio carcinoma (CHOL, 9 N vs. 36 T), colon adenocarcinoma (COAD, 349 N vs. 275 T), head and neck squamous cell carcinoma (HNSC, 44 N vs. 519 T), kidney chromophobe (KICH, 53 N vs. 66 T), kidney renal clear cell carcinoma (KIRC, 100 N vs. 523 T), kidney renal papillary cell carcinoma (KIRP, 607 N vs. 286 T), acute myeloid leukemia (LAML, 707 N vs. 173 T), low grade glioma (LGG, 207 N vs. 518 T), liver hepatocellular carcinoma (LIHC, 160 N vs. 369 T), lung adenocarcinoma (LUAD, 347 N vs. 483 T), lung squamous cell carcinoma (LUSC, 338 N vs. 486 T), ovarian carcinoma (OV, 88 N vs. 426 T), pancreatic adenocarcinoma (PAAD, 171 N vs. 179 T), prostate adenocarcinoma (PRAD, 1521 N vs. 492 T), rectum adenocarcinoma (READ, 318 N vs. 92 T), thyroid carcinoma (THCA, 337 N vs. 512 T), uterine corpus rndometrial carcinoma (UCEC, 91 N vs. 174 T) and uterine carcinosarcoma (USC, 78 N vs. 57 T). [file 13046_2021_2096_MOESM2_ESM.zip]

Archive with 2 entries (2 files):
- Supplementary Figure2-1.jpg
- Supplementary Figure2-2.jpg
