# Supplementary material for: RNA m6A demethylase FTO-mediated epigenetic up-regulation of LINC00022 promotes tumorigenesis in esophageal squamous cell carcinoma
Source: J Exp Clin Cancer Res. 2021 Sep 20;40:294. doi: 10.1186/s13046-021-02096-1 (PMC8451109; doi:10.1186/s13046-021-02096-1)
Supplement: Supplementary file 16 — Additional file 16. Primers for qRT-PCR. [file 13046_2021_2096_MOESM16_ESM.xlsx]

## Sheet: Sheet1
	Primers for qRT-PCR
	Primers	Sequence (5' to 3')
	GAPDH	TCAGAGGACGGCATGAGACTTA
		AGCAGGACCCAGGTGTCATT
	LINC00022	TCTGGAGAACAGCCTCACTTC
		TGCTGAGCTAAGTAGAGGTCTC
	FTO	GCATGGCTGCTTATTTCGGG
		AGGAAGGTCTCACAAGCAGC
	p16	CACCGCTTCTGCCTTTTCAC
		ATGAAGTCGACAGCTTCCGG
	p21	TCTAGGAGGGAGACACTGGC
		TGTCTGACTCCTTGTTCCGC
	p53	GAACAAGTTGGCCTGCACTG
		GAAGTGGGCCCCTACCTAGA
	MeRIP-site1	TGGAATGTAAACTCTGGCTTGC
		AAGGCGGCAATGGTGGTATC
	MeRIP-site2	GGATGTGGAGACGCTGGTAG
		CACTGTCATGGGCCTGGG
	MeRIP-site3	CCCAGGCCCATGACAGTG
		GTCGGAGATAAGTACCCGCC
	siRNAs	Sequence (5' to 3')
	si-LINC00022#1	CUAAUAGCUUGAACCCUUUTT
		AAAGGGUUCAAGCUAUUAGTT
	si-LINC00022#2	CUAACUCCUCCACCAGAAATT
		UUUCUGGUGGAGGAGUUAGTT
	si-LINC00022#3	GCUGUUGUGCAGAAUAACAUCTT
		GAUGUUAUUCUGCACAACAGCTT
	si-NC	UUCUCCGAACGUGUCACGUTT
		ACGUGACACGUUCGGAGAATT
	si-YTHDF2	GCACAGAAGUUGCAAGCAAUGTT
		UUGCUUGCAACUUCUGUGCUATT
